# Supplementary material for: Predictors of Urgent Cancer Care Clinic and Emergency Department Visits for Individuals Diagnosed with Cancer
Source: Curr Oncol. 2021 May 8;28(3):1773–89. doi: 10.3390/curroncol28030165 (PMC8161790; doi:10.3390/curroncol28030165)
Supplement: Supplementary file 1 [file curroncol-28-00165-s001.zip]

Archive with 1 entries (1 files):
- curroncol-1179738-supplementary.pdf
